# Supplementary material for: The acquisition of clinically relevant amoxicillin resistance in Streptococcus pneumoniae requires ordered horizontal gene transfer of four loci
Source: PLoS Pathog. 2022 Jul 25;18(7):e1010727. doi: 10.1371/journal.ppat.1010727 (PMC9352194; doi:10.1371/journal.ppat.1010727)
Supplement: S5 Table — Substitutions listed have been associated with β-lactam resistance in the literature previously. Cells coloured green have the same allele as D39V, those coloured blue have the same allele as 11A. Strain AMX MICs are also indicated for reference. (XLSX) [file ppat.1010727.s005.xlsx]

## Sheet: Sheet1
		PBP2x						PBP2b					PBP1a								MurM		MurN
Strain	MIC	337 – 338	389	394 – 397	514	546 – 549	605	199	446	476	489	No. substitutions 590-541	103	351	371	432	512	540	574-577	609	101	Allele source	142	241	256
D39V	0.01	ST	S	HSSN	N	LKSG	N	D	T	E	T	0	T	S	T	P	E	S	TSQF	N	V	D39V	T	D	N
TIGR4	0.016	ST	S	HSSN	N	LKSG	N	D	T	E	T	0	T	S	T	P	E	T	TSQF	N	A	TIGR4	T	D	N
EB3	0.047	ST	L	HSSN	H	VKSG	T	D	T	E	T	0	T	S	T	P	E	T	TSQF	N	A	TIGR4	T	D	N
AMR37	0.094	ST	S	HSSN	H	VKSG	T	D	A	G	A	0	T	S	T	P	E	S	TSQF	N	V	D39V	T	D	N
AMR38	0.094	SA	L	HSSN	H	VKSG	T	E	A	G	A	0	T	S	T	P	E	S	TSQF	N	V	D39V	I	E	K
EB7	0.094	SA	L	HSSN	H	VKSG	T	D	T	E	T	0	T	S	T	P	E	T	TSQF	N	A	Donor	I	E	K
AMR137	0.25	SA	L	HSSN	H	VKSG	T	D	A	G	A	0	T	S	T	P	E	S	TSQF	N	A	Donor	T	D	N
AMR140	0.38	SA	L	HSSN	H	VKSG	T	D	A	G	A	0	T	S	T	P	E	S	TSQF	N	A	Donor*	T	D	N
EB19	0.38	ST	L	HSSN	H	VKSG	T	E	A	G	A	0	T	S	T	P	E	T	TSQF	N	A	TIGR4	T	D	N
EB20	0.75	ST	L	HSSN	H	VKSG	T	D	A	G	A	0	S	A	A	T	K	T	NTGY	D	A	TIGR4	T	D	N
EB18	1	ST	L	HSSN	H	VKSG	T	E	A	G	A	0	S	A	A	T	K	T	NTGY	D	A	TIGR4	T	D	N
EB29	1.5	SA	L	HSSN	H	VKSG	T	E	A	G	A	10	T	S	T	P	E	T	TSQY	N	A	Donor	I	E	K
AMR95	1.5	SA	L	HSSN	H	VKSG	T	E	A	G	A	0	S	A	A	T	K	T	NTGY	D	A	Donor	T	D	N
AMR134	2	SA	L	HSSN	H	VKSG	T	D	A	G	A	0	T	A	A	T	K	T	NTGY	D	A	Donor	I	D	N
AMR49	2	SA	L	HSSN	H	VKSG	T	E	A	G	A	0	S	A	A	T	K	T	NTGY	D	A	Donor	I	E	K
AMR53	2	SA	L	HSSN	H	VKSG	T	E	A	G	A	0	S	A	A	T	K	T	NTGY	D	A	Donor	I	E	K
EB28	4	SA	L	HSSN	H	VKSG	T	E	A	G	A	10	S	A	A	T	K	T	NTGY	D	A	Donor	I	E	K
EB31	4	SA	L	HSSN	H	VKSG	T	E	A	G	A	10	S	A	A	T	K	T	NTGY	D	A	Donor	I	E	K
VL1313	4	SA	L	HSSN	H	VKSG	T	E	A	G	A	10	S	A	A	T	K	T	NTGY	D	A	Donor	I	E	K
